# Supplementary material for: Spatiotemporal Patterns of Five Small Heat Shock Protein Genes in Hyphantria cunea in Response to Thermal Stress
Source: Int J Mol Sci. 2023 Oct 14;24(20):15176. doi: 10.3390/ijms242015176 (PMC10606853; doi:10.3390/ijms242015176)
Supplement: Supplementary file 1 [file ijms-24-15176-s001.zip]

Archive with 1 entries (1 files):
- ijms-2626526-supplementary.pdf
